# Supplementary material for: Plasmepsin II–III copy number accounts for bimodal piperaquine resistance among Cambodian Plasmodium falciparum
Source: Nat Commun. 2018 May 2;9:1769. doi: 10.1038/s41467-018-04104-z (PMC5931971; doi:10.1038/s41467-018-04104-z)
Supplement: Supplementary file 4 — Supplementary Data 1 [file 41467_2018_4104_MOESM4_ESM.xlsx]

## Sheet: Sheet1
GeneID	Position	effect	Description	KH004-051	KH001-024	KH001-026	KH001-063	KH001-029	KH001-005	KH001-081	KH001-087	KH004-047	KH001-055	KH001-039	KH001-022	KH001-030	KH001-032	KH001-008	KH001-085	KH001-009	KH001-001	KH001-016	KH004-019	KH001-038	KH001-059	KH001-088	KH001-046	KH001-053	KH001-066	KH004-006	KH001-086	KH001-047	KH001-058	KH004-027	KH004-057	KH001-061	KH001-076	KH001-048	KH004-038	KH004-015
			AUC	1.65	4.01	6.69	8.21	9.35	10.49	13.01	14.92	15.75	22.59	24.3	36.42	38.93	39.13	41.81	42.27	44.23	45.65	48.81	49.18	62.37	62.41	64.42	67.52	68.5	70.12	71.78	73.33	73.74	106.71	107.83	110.34	116.99	126.76	135.47	138.41	146.48
PF3D7_1408000	Pf3D7_14_v3:293,471 - 294,832 (+)	CNV	Plasmepsin II	1.13	1.07	2.28	1.14	1.17	1.03	2.16	1.11	1.11	1.36	1.53	1.87	2.97	2.48	1.01	1.3	1.96	2.1	2.14	1.36	2.2	1.6	2.76	2.79	3.28	1.79	2.24	3.32	2.84	4.71	2.02	4.04	1.02	2.96	3.88	1.95	1.98
PF3D7_1408100	Pf3D7_14_v3:297,468 - 298,823 (+)	CNV	Plasmepsin III	1.3	1.09	2.33	1.11	1.13	0.86	2.06	0.98	1.05	1.46	1.49	1.67	3.23	2.39	1.06	1.19	2.08	1.97	2	1.4	2.17	1.57	2.67	2.68	3.48	1.76	2.17	3.23	2.73	4.85	2.04	3.44	1.05	3.08	3.78	1.9	1.96
PF3D7_0523000	Pf3D7_05_v3:957,890 - 962,149 (+)	CNV	multidrug resistance protein 1	3.48	1.21	2.49	1.12	2.21	3.08	2.07	3.85	1.1	1.34	2.1	1.01	1.3	1.15	1.97	1.24	2.04	1	2.01	1.11	1.11	1.04	1.2	1.06	1.13	1.08	1.03	2.17	1.08	1.43	1.05	1.23	1.03	1.09	1.19	1.03	1.09
