# Supplementary material for: Plasmepsin II–III copy number accounts for bimodal piperaquine resistance among Cambodian Plasmodium falciparum
Source: Nat Commun. 2018 May 2;9:1769. doi: 10.1038/s41467-018-04104-z (PMC5931971; doi:10.1038/s41467-018-04104-z)
Supplement: Supplementary file 5 — Supplementary Data 2 [file 41467_2018_4104_MOESM5_ESM.xlsx]

## Sheet: Sheet1
GeneID	Position	effect	Nuc_change	AA_change	Description	KH004-051	KH001-024	KH001-026	KH001-063	KH001-029	KH001-005	KH001-081	KH001-087	KH004-047	KH001-055	KH001-039	KH001-022	KH001-030	KH001-032	KH001-008	KH001-085	KH001-009	KH001-001	KH001-016	KH004-019	KH001-038	KH001-059	KH001-088	KH001-046	KH001-053	KH001-066	KH004-006	KH001-086	KH001-047	KH001-058	KH004-027	KH004-057	KH001-061	KH001-076	KH001-048	KH004-038	KH004-015
						1.65	4.01	6.69	8.21	9.35	10.49	13.01	14.92	15.75	22.59	24.3	36.42	38.93	39.13	41.81	42.27	44.23	45.65	48.81	49.18	62.37	62.41	64.42	67.52	68.5	70.12	71.78	73.33	73.74	106.71	107.83	110.34	116.99	126.76	135.47	138.41	146.48
PF3D7_0419400	Pf3D7_04_v3:865709	NON_SYNONYMOUS_CODING	Ctt/Att	L2391I	conserved Plasmodium protein, unknown function	C	C	C	C	C	C	C	C	C	C	A	C	C	het	C	C	A	C	A	A	A	A	C	A	A	A	A	C	A	C	A	A	C	A	C	A	C
PF3D7_0419400	Pf3D7_04_v3:865807	SYNONYMOUS_CODING	atT/atA	I2423	conserved Plasmodium protein, unknown function	T	T	T	T	T	T	T	T	T	T	A	T	T	het	T	T	A	T	A	A	A	A	T	A	A	A	A	T	A	T	A	A	T	A	T	A	T
PF3D7_0420000	Pf3D7_04_v3:904088	SYNONYMOUS_CODING	Cta/Tta	L213	zinc finger protein, putative	G	G	G	G	G	G	G	G	G	G	A	G	G	het	A	G	A	G	A	A	A	A	G	A	A	A	A	G	A	G	A	A	A	A	het	A	G
PF3D7_0621100	Pf3D7_06_v3:866478	NON_SYNONYMOUS_CODING	gaC/gaA	D1144E	conserved Plasmodium protein, unknown function	T	T	T	T	T	T	T	T	T	T	T	T	T	T	G	G	G	T	G	G	T	G	T	G	G	G	G	G	G	G	G	G	G	G	G	G	G
PF3D7_1242000	Pf3D7_12_v3:1787279	NON_SYNONYMOUS_CODING	aGt/aAt	S518N	conserved Plasmodium protein, unknown function	T	C	C	T	T	C	C	T	T	T	T	T	T	T	T	T	T	T	T	T	T	T	C	T	T	T	T	T	T	C	T	T	T	T	het	T	T
PF3D7_1208800	Pf3D7_12_v3:407838	NON_SYNONYMOUS_CODING	aGt/aAt	S438N	zinc finger protein, putative	C	T	T	C	C	T	T	T	C	C	C	het	C	C	C	T	T	C	T	T	T	T	het	T	T	T	T	T	T	T	C	T	C	T	T	T	C
PF3D7_1208900	Pf3D7_12_v3:418346	SYNONYMOUS_CODING	ccG/ccT	P981	conserved Plasmodium protein unknown function	G	G	T	G	T	T	T	T	G	G	T	T	G	G	T	T	G	G	T	T	T	T	T	G	T	T	T	T	T	T	G	T	G	T	T	T	G
PF3D7_1361000	Pf3D7_13_v3:2447146	NON_SYNONYMOUS_CODING	aAt/aGt	N40S	arginine methyltransferase 5, putative (PRMT5)	T	het	T	T	T	T	T	T	T	T	T	het	C	het	T	T	C	T	C	C	C	C	T	T	C	C	C	C	C	T	C	C	T	C	het	C	C
PF3D7_1362500	Pf3D7_13_v3:2504560	NON_SYNONYMOUS_CODING	gAg/gGg	E415G	exonuclease, putative	A	het	A	A	A	A	A	A	A	A	A	het	G	G	A	A	G	A	G	G	G	G	A	A	G	G	G	G	G	A	G	G	A	G	het	G	G
PF3D7_1362700	Pf3D7_13_v3:2512415	SYNONYMOUS_CODING	aaC/aaT	N687	conserved Plasmodium protein, unknown function	C	het	C	C	C	C	C	C	C	C	C	het	T	T	C	C	T	C	T	T	T	T	C	C	T	T	T	T	T	C	T	T	C	T	het	T	T
PF3D7_1362800	Pf3D7_13_v3:2519091	NON_SYNONYMOUS_CODING	gGc/gAc	G202D	conserved Plasmodium protein, unknown function	G	het	G	G	G	G	G	G	G	G	G	het	A	A	G	G	A	G	A	A	A	A	G	G	A	A	A	A	A	G	A	A	G	A	het	A	A
PF3D7_1363300	Pf3D7_13_v3:2542366	NON_SYNONYMOUS_CODING	aCc/aTc	T28I	50S ribosomal protein L9, mitochondrial, putative	C	het	C	C	C	C	T	C	C	C	C	het	T	T	C	C	T	C	T	T	T	T	T	C	T	T	T	T	T	C	T	T	C	T	het	T	T
PF3D7_1366400	Pf3D7_13_v3:2656558	NON_SYNONYMOUS_CODING	aaA/aaT	K836N	rhoptry protein (Rhop148)	A	het	A	T	T	T	T	T	T	T	T	het	A	het	T	T	A	A	A	A	T	A	T	T	A	A	A	A	A	T	T	A	T	A	T	A	A
PF3D7_1368700	Pf3D7_13_v3:2728402	NON_SYNONYMOUS_CODING	Aat/Gat	N252D	mitochondrial carrier protein, putative	T	T	C	T	T	T	T	T	T	T	T	het	C	C	T	T	C	C	C	C	T	C	C	T	C	C	C	C	C	T	T	C	T	C	het	C	C
PF3D7_1369100	Pf3D7_13_v3:2746936	NON_SYNONYMOUS_CODING	cTt/cGt	L430R	conserved Plasmodium protein, unknown function	A	A	C	A	A	A	A	A	A	A	A	het	C	C	A	A	C	C	C	C	A	A	C	A	C	C	C	C	C	A	A	C	A	C	A	C	A
PF3D7_1457900	Pf3D7_14_v3:2385550	SYNONYMOUS_CODING	acC/acT	T3324	conserved Plasmodium protein unknown function	C	C	T	C	C	C	T	C	T	C	C	C	C	C	T	C	C	C	T	T	T	T	T	T	T	T	T	T	T	T	T	.	T	T	T	T	T
PF3D7_1458300	Pf3D7_14_v3:2395752	NON_SYNONYMOUS_CODING	Att/Ttt	I301F	conserved Plasmodium protein, unknown function	T	T	A	T	T	T	A	T	A	T	het	het	T	T	T	T	A	T	A	A	A	A	A	A	A	A	A	A	A	het	A	A	A	A	A	A	A
PF3D7_1458700	Pf3D7_14_v3:2411942	NON_SYNONYMOUS_CODING	aGg/aAg	R25K	exonuclease V, mitochondrial, putative	C	C	T	C	C	C	T	C	C	C	het	het	C	het	C	C	T	C	T	T	T	T	T	T	T	T	T	T	T	het	T	T	T	T	T	T	T
	bold: found in Agrawal paper						E										E		E																					E			E: excluded from statistics
Amato et al	PMID:	27818095
						1	2	3	4	5	6	7	8	9	10	11	12	13	14	15	16	17	18	19	20	21	22	23	24	25	26	27	28	29	30	31	32	33	34	35	36	37
PF3D7_0709000	Pf3D7_07_v3:404010	EXON	Ttc/Atc	F145I	chloroquine resistance transporter	T	T	T	T	T	T	T	T	T	T	T	T	T	T	T	T	T	T	T	T	T	T	T	T	T	T	T	T	T	T	T	T	T	T	T	T	T
PF3D7_0930800	Pf3D7_09_v3:1233153	EXON		T2490I	conserved Plasmodium membrane protein	C	C	C	C	C	C	C	C	C	C	C	C	C	C	C	C	C	C	C	C	C	C	C	C	C	C	C	C	C	C	C	C	C	C	C	C	C
PF3D7_0930800	Pf3D7_09_v3:1233160	EXON		2492S	conserved Plasmodium membrane protein	G	G	G	G	G	G	G	G	G	G	G	G	G	G	G	G	G	G	G	G	G	G	G	G	G	G	G	G	G	G	G	G	G	G	G	G	G
PF3D7_0932100	Pf3D7_09_v3:1279569	INTRON			conserved Plasmodium membrane protein	C	C	C	C	C	C	C	C	C	C	C	C	C	C	C	C	C	C	C	C	C	C	C	C	C	C	C	C	C	C	C	C	C	C	C	C	C
PF3D7_0932100	Pf3D7_09_v3:1279572	INTRON			conserved Plasmodium membrane protein	T	T	T	T	T	T	T	T	T	T	T	T	T	T	T	T	T	T	T	T	T	T	T	T	T	T	T	T	T	T	T	T	T	T	T	T	T
PF3D7_1032900	Pf3D7_10_v3:1318156	SYNONYMOUS_CODING	Tta/Cta	L932	RNA polymerase II-associated protein 1 putative	A	G	G	A	G	G	A	G	G	A	G	G	G	G	G	G	A	G	G	G	G	G	A	A	G	G	G	A	G	G	A	G	A	G	G	G	G
PF3D7_1033500	Pf3D7_10_v3:1343706	NON_SYNONYMOUS_CODING	atT/atG	I687M	WD-repeat protein putative	T	T	T	T	T	T	T	T	T	T	T	T	T	T	T	T	T	T	T	T	T	T	T	G	T	T	T	T	T	T	T	T	T	T	T	T	T
PF3D7_1033800	Pf3D7_10_v3:1351775	INTRON			plasmepsin VII	G	G	G	G	G	G	G	G	G	G	G	G	G	G	G	G	G	G	G	G	G	G	G	G	G	G	G	G	G	G	G	G	G	G	G	G	G
PF3D7_1034100	Pf3D7_10_v3:1362218	SYNONYMOUS_CODING	ggG/ggA	G118	conserved Plasmodium protein unknown function	C	C	C	C	C	C	C	C	C	C	C	C	C	C	C	C	C	C	C	C	C	C	C	C	C	C	C	C	C	C	C	C	C	C	C	C	C
PF3D7_1034400	Pf3D7_10_v3:1369153	NON_SYNONYMOUS_CODING	Caa/Aaa	Q13K	flavoprotein subunit of succinate dehydrogenase	G	G	G	G	G	G	G	G	G	G	G	G	G	G	G	G	G	G	G	G	G	G	G	G	G	G	G	G	G	G	G	G	G	G	G	G	G
PF3D7_1034500	Pf3D7_10_v3:1372810	NON_SYNONYMOUS_CODING	tGt/tAt	C651Y	conserved Plasmodium protein unknown function	G	G	G	G	G	G	G	G	G	G	G	G	G	G	G	G	G	G	G	G	G	G	G	G	G	G	G	G	G	G	G	.	G	G	G	G	G
PF3D7_1035100	Pf3D7_10_v3:1391842	NON_SYNONYMOUS_CODING	gAt/gCt	D133A	probable protein unknown function	A	A	A	A	A	A	A	A	A	A	A	A	A	A	A	A	A	A	A	A	A	A	A	A	A	A	A	A	A	A	A	A	A	A	A	A	A
PF3D7_1035100	Pf3D7_10_v3:1392054	NON_SYNONYMOUS_CODING	Agt/Cgt	S204R	probable protein unknown function	A	A	A	A	A	A	A	C	A	A	A	A	A	A	A	A	A	C	A	A	A	A	A	A	A	A	A	A	A	A	A	A	A	A	A	A	A
PF3D7_1035300	Pf3D7_10_v3:1400026	NON_SYNONYMOUS_CODING	Cca/Tca	P278S	glutamate-rich protein	C	C	C	C	C	C	C	C	C	C	C	C	C	C	C	C	C	C	C	C	C	C	C	C	C	C	C	C	C	C	C	C	C	C	C	C	C
PF3D7_1035300	Pf3D7_10_v3:1401296	NON_SYNONYMOUS_CODING	tCc/tTc	S701F	glutamate-rich protein	C	C	C	C	C	C	C	C	C	C	C	C	C	C	C	C	C	C	C	C	C	C	C	C	C	C	C	C	C	C	C	C	C	C	C	C	C
PF3D7_1038000.1	Pf3D7_10_v3:1506404	SYNONYMOUS_CODING	atC/atT	I51	antigen UB05	C	C	C	C	C	C	C	C	C	C	C	C	C	C	C	C	C	C	C	C	C	C	C	C	C	C	C	C	C	C	C	C	C	C	C	C	C
PF3D7_1038400	Pf3D7_10_v3:1546332	NON_SYNONYMOUS_CODING	Gtt/Att	V9067I	gametocyte-specific protein	G	G	G	G	G	G	G	G	G	A	G	G	G	G	G	G	G	G	G	G	G	G	G	G	G	G	G	A	G	G	G	G	G	G	G	G	G
PF3D7_1038600	Pf3D7_10_v3:1552425	NON_SYNONYMOUS_CODING	cAc/cGc	H210R	Plasmodium exported protein unknown function	T	T	T	T	T	T	T	T	T	T	T	T	T	T	T	T	T	T	T	T	T	T	T	T	T	T	T	T	T	T	T	T	T	T	T	T	T
PF3D7_1410300	Pf3D7_14_v3:408912	SYNONYMOUS_CODING	ccC/ccA	P2717	conserved Plasmodium protein unknown function	T	G	G	G	G	G	G	G	G	G	G	G	G	G	G	G	G	G	G	G	G	G	G	G	G	G	G	G	G	G	G	G	G	G	G	G	G
Agrawal	PMID:	28931241
PF3D7_0804900	Pf3D7_08_v3:280180	NON_SYNONYMOUS_CODING	tAt/tGt	Y336C	GTPase activator putative	T	T	C	C	T	T	T	C	T	T	T	C	C	C	C	T	T	C	C	C	C	C	C	T	C	C	C	C	C	T	C	C	C	C	C	C	C
PF3D7_1101400	Pf3D7_11_v3:77735	EXON			rifin pseudogene	.	.	.	.	.	.	.	.	.	.	.	.	.	.	.	.	.	.	.	.	.	.	.	.	.	.	.	.	.	.	.	.	.	.	.	.	.
PF3D7_1247500	Pf3D7_12_v3:1959796	EXON			serine threonine protein kinase putative	A	A	A	A	A	A	A	A	A	A	A	A	A	A	A	A	A	A	A	A	A	A	A	A	A	A	A	A	A	A	A	.	A	A	A	A	A
Zenglei Wang	PMCID:	PMC5046179
