# Supplementary material for: Plasmepsin II–III copy number accounts for bimodal piperaquine resistance among Cambodian Plasmodium falciparum
Source: Nat Commun. 2018 May 2;9:1769. doi: 10.1038/s41467-018-04104-z (PMC5931971; doi:10.1038/s41467-018-04104-z)
Supplement: Supplementary file 6 — Supplementary Data 3 [file 41467_2018_4104_MOESM6_ESM.xlsx]

## Sheet: Sheet1
GeneID	Position	effect	Nuc_change	AA_change	Description	major allel	KH004-051	KH001-024	KH001-026	KH001-063	KH001-029	KH001-005	KH001-081	KH001-087	KH004-047	KH001-055	KH001-039	KH001-022	KH001-030	KH001-032	KH001-008	KH001-085	KH001-009	KH001-001	KH001-016	KH004-019	KH001-038	KH001-059	KH001-088	KH001-046	KH001-053	KH001-066	KH004-006	KH001-086	KH001-047	KH001-058	KH004-027	KH004-057	KH001-061	KH001-076	KH001-048	KH004-038	KH004-015
							1.65	4.01	6.69	8.21	9.35	10.49	13.01	14.92	15.75	22.59	24.3	36.42	38.93	39.13	41.81	42.27	44.23	45.65	48.81	49.18	62.37	62.41	64.42	67.52	68.5	70.12	71.78	73.33	73.74	106.71	107.83	110.34	116.99	126.76	135.47	138.41	146.48
PF3D7_0709000	Pf3D7_07_v3:403559	NON_SYNONYMOUS_CODING	gAg/gCg	E54A	chloroquine resistance transporter, crt	E54	A	A	A	A	A	A	A	A	A	A	A	A	A	A	A	A	A	A	A	A	A	A	A	A	A	A	A	A	A	A	A	A	A	A	A	A	A
PF3D7_0709000	Pf3D7_07_v3:403620	NON_SYNONYMOUS_CODING	atG/atT	M74I	chloroquine resistance transporter, crt	M74I	T	T	T	T	T	T	T	T	T	T	T	T	T	T	T	T	T	T	T	T	T	T	T	T	T	T	T	T	T	T	T	.	T	T	T	T	T
PF3D7_0709000	Pf3D7_07_v3:403621	NON_SYNONYMOUS_CODING	Aat/Gat	N75D	chloroquine resistance transporter, crt	N75E	G	G	G	G	G	G	G	G	G	G	G	G	G	G	G	G	G	G	G	G	G	G	G	G	G	G	G	G	G	G	G	.	G	G	G	G	G
PF3D7_0709000	Pf3D7_07_v3:403623	NON_SYNONYMOUS_CODING	aaT/aaA	N75K	chloroquine resistance transporter, crt	N75E	A	A	A	A	A	A	A	A	A	A	A	A	A	A	A	A	A	A	A	A	A	A	A	A	A	A	A	A	A	A	A	A	A	A	A	A	A
PF3D7_0709000	Pf3D7_07_v3:403625	NON_SYNONYMOUS_CODING	aAa/aCa	K76T	chloroquine resistance transporter, crt	K76T	C	C	C	C	C	C	C	C	C	C	C	C	C	C	C	C	C	C	C	C	C	C	C	C	C	C	C	C	C	C	C	C	C	C	C	C	C
PF3D7_0709000	Pf3D7_07_v3:403687	NON_SYNONYMOUS_CODING	Cac/Tac	H97Y	chloroquine resistance transporter, crt	H97	C	C	C	C	C	C	C	C	C	C	C	C	C	C	C	C	C	C	C	C	C	C	C	C	C	C	C	C	C	C	C	C	C	C	C	C	C
PF3D7_0709000	Pf3D7_07_v3:403709	NON_SYNONYMOUS_CODING	aTg/aAg	M104K	chloroquine resistance transporter, crt	M104	T	T	T	T	T	T	T	T	T	T	T	T	T	T	T	T	T	T	T	T	T	T	T	T	T	T	T	T	T	T	T	T	T	T	T	T	A
PF3D7_0709000	Pf3D7_07_v3:404010	NON_SYNONYMOUS_CODING	Ttc/Atc	F145I	chloroquine resistance transporter, crt	F145	T	T	T	T	T	T	T	T	T	T	T	T	T	T	T	T	T	T	T	T	T	T	T	T	T	T	T	T	T	T	T	T	T	T	T	T	T
PF3D7_0709000	Pf3D7_07_v3:404401	NON_SYNONYMOUS_CODING	Att/Ttt	I218F	chloroquine resistance transporter, crt	I218	A	A	A	A	A	A	A	A	A	.	A	A	A	A	A	A	A	A	A	A	A	A	A	A	A	A	A	A	A	A	A	A	A	A	A	A	A
PF3D7_0709000	Pf3D7_07_v3:404407	NON_SYNONYMOUS_CODING	Gcc/Tcc	A220S	chloroquine resistance transporter, crt	A220S	T	T	T	T	T	T	T	T	T	.	T	T	T	T	T	T	T	T	T	T	T	T	T	T	T	T	T	T	T	T	T	.	T	T	T	T	T
PF3D7_0709000	Pf3D7_07_v3:404586	NON_SYNONYMOUS_CODING	aaC/aaA	N228K	chloroquine resistance transporter, crt	N228	.	C	C	C	C	C	C	C	C	C	C	C	C	C	C	C	C	C	C	C	C	C	C	C	C	C	C	C	C	C	C	.	C	C	C	C	C
PF3D7_0709000	Pf3D7_07_v3:404836	NON_SYNONYMOUS_CODING	Caa/Gaa	Q271E	chloroquine resistance transporter, crt	Q271E	G	G	G	G	G	G	G	G	G	G	G	G	G	G	G	G	G	G	G	G	G	G	G	G	G	G	G	G	G	G	G	G	G	G	G	G	G
PF3D7_0709000	Pf3D7_07_v3:405362	NON_SYNONYMOUS_CODING	aAc/aGc	N326S	chloroquine resistance transporter, crt	N326S	G	G	G	G	G	G	G	G	G	G	G	G	G	G	G	G	G	G	G	G	G	G	G	G	G	G	G	G	G	G	G	G	G	G	G	G	G
PF3D7_0709000	Pf3D7_07_v3:405591	NON_SYNONYMOUS_CODING	gGt/gTt	G353V	chloroquine resistance transporter, crt	G353	G	G	G	G	G	G	G	G	G	G	G	G	G	G	G	G	G	G	G	G	G	G	G	G	G	G	G	G	G	G	T	G	G	G	G	G	G
PF3D7_0709000	Pf3D7_07_v3:405600	NON_SYNONYMOUS_CODING	aTa/aCa	I356T	chloroquine resistance transporter, crt	I356T	C	C	C	C	C	C	C	C	C	C	C	C	C	C	C	C	C	C	C	C	C	C	C	C	C	C	C	C	C	C	C	C	C	C	C	C	C
PF3D7_0709000	Pf3D7_07_v3:405838	NON_SYNONYMOUS_CODING	aGa/aTa	R371I	chloroquine resistance transporter, crt	R371I	T	T	T	T	T	T	T	T	T	T	T	T	T	T	T	T	T	T	T	T	T	T	T	T	T	T	T	T	T	T	T	T	T	T	T	T	T
